# Supplementary material for: METTL3 drives telomere targeting of TERRA lncRNA through m6A-dependent R-loop formation: a therapeutic target for ALT-positive neuroblastoma
Source: Nucleic Acids Res. 2024 Jan 5;52(5):2648–71. doi: 10.1093/nar/gkad1242 (PMC10954483; doi:10.1093/nar/gkad1242)
Supplement: gkad1242_Supplemental_Files [file gkad1242_supplemental_files.zip]

Archive with 3 entries (3 files):
- Supplementary data081223.pdf
- Supplementary Table S1.xlsx
- Supplementary Table S2.xlsx
